# Supplementary material for: Concurrent Central and Autonomic Nervous System Involvement in Varicella-Zoster Virus Infection in an Immunocompetent Patient: A Case-Based Mechanistic Analysis
Source: Infect Dis Rep. 2026 Jun 15;18(3):58. doi: 10.3390/idr18030058 (PMC13299381; doi:10.3390/idr18030058)
Supplement: Supplementary file 1 [file idr-18-00058-s001.zip]

Archive with 1 entries (1 files):
- idr-4274006-supplementary.pdf
